# Supplementary material for: Molecular Survey on Toxoplasma gondii and Neospora caninum Infection in Wild Birds of Prey Admitted to Recovery Centers in Northern Italy
Source: Microorganisms. 2021 Apr 1;9(4):736. doi: 10.3390/microorganisms9040736 (PMC8065797; doi:10.3390/microorganisms9040736)
Supplement: Supplementary file 1 [file microorganisms-09-00736-s001.zip]

Archive with 4 entries (4 files):
- Additional file 1 - allineamento gra6 rapaci.docx
- Additional file 2 - allineamento btub rapaci.docx
- Additional file 3 - allineamento altSAG2 rapaci.docx
- microorganisms-1126011-supplementary.docx
